# Supplementary material for: ﻿One new species of Stegocephalus Krøyer, 1842 (Amphipoda, Stegocephalidae) described from a seamount of the Caroline Plate, NW Pacific
Source: Zookeys. 2024 Mar 14;1195:121–30. doi: 10.3897/zookeys.1195.114209 (PMC10958160; doi:10.3897/zookeys.1195.114209)
Supplement: XML Treatment for Stegocephalus [file zookeys.1195.114209-treatment1.xml]

<!DOCTYPE tp:taxon-treatment
  PUBLIC "-//TaxonX//DTD Taxonomic Treatment Publishing DTD v0 20100105//EN" "tax-treatment-NSO.dtd">
<tp:taxon-treatment xmlns:tp="http://www.plazi.org/taxpub"><tp:treatment-meta><kwd-group><label>Taxon classification</label><kwd>
              <named-content content-type="kingdom">Animalia</named-content>
            </kwd><kwd>
              <named-content content-type="order">Amphipoda</named-content>
            </kwd><kwd>
              <named-content content-type="family">Stegocephalidae</named-content>
            </kwd></kwd-group><mixed-citation publication-type="journal"><person-group><name><surname>Wang</surname><given-names>Yanrong</given-names></name><name><surname>Sha</surname><given-names>Zhongli</given-names></name><name><surname>Ren</surname><given-names>Xianqiu</given-names></name></person-group><article-title>﻿One new species of <italic><tp:taxon-name><tp:taxon-name-part taxon-name-part-type="genus" reg="Stegocephalus">Stegocephalus</tp:taxon-name-part></tp:taxon-name></italic> Krøyer, 1842 (<tp:taxon-name><tp:taxon-name-part taxon-name-part-type="order">Amphipoda</tp:taxon-name-part></tp:taxon-name>, <tp:taxon-name><tp:taxon-name-part taxon-name-part-type="family">Stegocephalidae</tp:taxon-name-part></tp:taxon-name>) described from a seamount of the Caroline Plate, NW Pacific</article-title><source>Zookeys</source><day>14</day><month>03</month><year>2024</year><volume>1195</volume><fpage>121</fpage><lpage>130</lpage><pub-id pub-id-type="doi">10.3897/zookeys.1195.114209</pub-id></mixed-citation></tp:treatment-meta><tp:nomenclature><label>﻿Genus</label><tp:taxon-name>
            <object-id xmlns:xlink="http://www.w3.org/1999/xlink" content-type="arpha" xlink:type="simple">36A72A1A-BC94-5EB8-8CA6-7A9BAB7F7EAE</object-id>
            <tp:taxon-name-part taxon-name-part-type="genus" reg="Stegocephalus">Stegocephalus</tp:taxon-name-part>
          </tp:taxon-name><tp:taxon-authority>Krøyer, 1842</tp:taxon-authority></tp:nomenclature><tp:treatment-sec sec-type="diagnosis" id="SECID0E6HAC"><title>Diagnosis.</title><p>Body smooth. Antenna 2 with peduncular article 4 shorter or longer than article 5. Epistomal plate absent. Mandible incisor lateral, toothed; left lacinia mobilis powerful, toothed, distally produced. Maxilla 1 palp well developed, 1- or 2-articulated. Outer plate of maxilla 2 gaping and geniculate, with setae distally with hooks (absent in <italic><tp:taxon-name><tp:taxon-name-part taxon-name-part-type="genus" reg="Stegocephalus">S.</tp:taxon-name-part><tp:taxon-name-part taxon-name-part-type="species" reg="ampulla">ampulla</tp:taxon-name-part></tp:taxon-name></italic>). Palp of maxilliped 4-articulated, article 2 unproduced or inner margin produced distally. Pereopods 1–2 simple. Pereopod 6 basis conspicuously expanded. Uropod 3 biramous, outer ramus l-articulate, peduncle shorter than rami. Telson elongate, cleft (amended after <xref ref-type="bibr" rid="B3">Barnard and Karaman 1991</xref>; <xref ref-type="bibr" rid="B4">Berge and Vader 2001</xref>).</p></tp:treatment-sec><ref-list><ref id="B3"><mixed-citation xmlns:xlink="http://www.w3.org/1999/xlink" xlink:type="simple"><person-group><name name-style="western"><surname>Barnard</surname><given-names>JL</given-names></name><name name-style="western"><surname>Karaman</surname><given-names>GS</given-names></name></person-group> (<year>1991</year>) <article-title>The families and genera of marine gammaridean <tp:taxon-name><tp:taxon-name-part taxon-name-part-type="order">Amphipoda</tp:taxon-name-part></tp:taxon-name> (except marine gammaroids). Part 2.</article-title><source>Records of the Australian Museum Supplement</source><volume>13</volume>(<issue>2</issue>): <fpage>419</fpage>–<lpage>866</lpage>. <ext-link xlink:href="10.3853/j.0812-7387.13.1991.367" ext-link-type="doi" xlink:type="simple">https://doi.org/10.3853/j.0812-7387.13.1991.367</ext-link></mixed-citation></ref><ref id="B4"><mixed-citation xmlns:xlink="http://www.w3.org/1999/xlink" xlink:type="simple"><person-group><name name-style="western"><surname>Berge</surname><given-names>J</given-names></name><name name-style="western"><surname>Vader</surname><given-names>W</given-names></name></person-group> (<year>2001</year>) <article-title>Revision of the amphipod (<tp:taxon-name><tp:taxon-name-part taxon-name-part-type="subphylum">Crustacea</tp:taxon-name-part></tp:taxon-name>) family <tp:taxon-name><tp:taxon-name-part taxon-name-part-type="family">Stegocephalidae</tp:taxon-name-part></tp:taxon-name>.</article-title><source>Zoological Journal of the Linnean Society</source><volume>133</volume>(<issue>4</issue>): <fpage>531</fpage>–<lpage>592</lpage>. <ext-link xlink:href="10.1111/j.1096-3642.2001.tb00638.x" ext-link-type="doi" xlink:type="simple">https://doi.org/10.1111/j.1096-3642.2001.tb00638.x</ext-link></mixed-citation></ref></ref-list></tp:taxon-treatment>
