# Supplementary material for: ﻿One new species of Stegocephalus Krøyer, 1842 (Amphipoda, Stegocephalidae) described from a seamount of the Caroline Plate, NW Pacific
Source: Zookeys. 2024 Mar 14;1195:121–30. doi: 10.3897/zookeys.1195.114209 (PMC10958160; doi:10.3897/zookeys.1195.114209)
Supplement: XML Treatment for Stegocephalus carolus [file zookeys.1195.114209-treatment2.xml]

<!DOCTYPE tp:taxon-treatment
  PUBLIC "-//TaxonX//DTD Taxonomic Treatment Publishing DTD v0 20100105//EN" "tax-treatment-NSO.dtd">
<tp:taxon-treatment xmlns:tp="http://www.plazi.org/taxpub"><tp:treatment-meta><kwd-group><label>Taxon classification</label><kwd>
              <named-content content-type="kingdom">Animalia</named-content>
            </kwd><kwd>
              <named-content content-type="order">Amphipoda</named-content>
            </kwd><kwd>
              <named-content content-type="family">Stegocephalidae</named-content>
            </kwd></kwd-group><mixed-citation publication-type="journal"><person-group><name><surname>Wang</surname><given-names>Yanrong</given-names></name><name><surname>Sha</surname><given-names>Zhongli</given-names></name><name><surname>Ren</surname><given-names>Xianqiu</given-names></name></person-group><article-title>﻿One new species of <italic><tp:taxon-name><tp:taxon-name-part taxon-name-part-type="genus" reg="Stegocephalus">Stegocephalus</tp:taxon-name-part></tp:taxon-name></italic> Krøyer, 1842 (<tp:taxon-name><tp:taxon-name-part taxon-name-part-type="order">Amphipoda</tp:taxon-name-part></tp:taxon-name>, <tp:taxon-name><tp:taxon-name-part taxon-name-part-type="family">Stegocephalidae</tp:taxon-name-part></tp:taxon-name>) described from a seamount of the Caroline Plate, NW Pacific</article-title><source>Zookeys</source><day>14</day><month>03</month><year>2024</year><volume>1195</volume><fpage>121</fpage><lpage>130</lpage><pub-id pub-id-type="doi">10.3897/zookeys.1195.114209</pub-id></mixed-citation></tp:treatment-meta><tp:nomenclature><label>﻿</label><tp:taxon-name>
            <object-id xmlns:xlink="http://www.w3.org/1999/xlink" content-type="arpha" xlink:type="simple">A02DE78F-014D-59BF-AAD3-175D6D33E819</object-id>
            <tp:taxon-name-part taxon-name-part-type="genus" reg="Stegocephalus">Stegocephalus</tp:taxon-name-part>
            <tp:taxon-name-part taxon-name-part-type="species" reg="carolus">carolus</tp:taxon-name-part>
            <object-id xmlns:xlink="http://www.w3.org/1999/xlink" content-type="zoobank" xlink:type="simple">https://zoobank.org/35CA4012-7AB1-4E86-BBC4-51A5B05F6EB2</object-id>
          </tp:taxon-name><tp:taxon-status xmlns:xlink="http://www.w3.org/1999/xlink" xlink:type="simple">sp. nov.</tp:taxon-status><xref ref-type="fig" rid="F2">Figs 2</xref><xref ref-type="fig" rid="F3">, 3</xref><xref ref-type="fig" rid="F4">, 4</xref></tp:nomenclature><tp:treatment-sec sec-type="material" id="SECID0ENKAC"><title>Material examined.</title><p><bold><italic>Holotype</italic>.</bold> MBM 286610, ♀ (8.9 mm, with 6 big yolks), dissected, unnamed seamount on Caroline Plate, NW Pacific, M5173, <named-content xmlns:xlink="http://www.w3.org/1999/xlink" content-type="dwc:verbatimCoordinates" xlink:type="simple"><named-content content-type="geo-json" specific-use="{&#34;type&#34;:&#34;Point&#34;,&#34;coordinates&#34;:[140.166667,10.050000]}" id="NCID0E2KAC" xlink:type="simple">10°03′N, 140°10′E</named-content></named-content>, depth 1221 m, 30 May 2019. <bold><italic>Paratypes</italic></bold>: MBM 287879, 2♂ (6.0 and 7.0 mm), not dissected, unnamed seamount on Caroline Plate, NW Pacific, M5117, <named-content xmlns:xlink="http://www.w3.org/1999/xlink" content-type="dwc:verbatimCoordinates" xlink:type="simple"><named-content content-type="geo-json" specific-use="{&#34;type&#34;:&#34;Point&#34;,&#34;coordinates&#34;:[140.200000,10.066667]}" id="NCID0EGLAC" xlink:type="simple">10°04′N, 140°12′E</named-content></named-content>, depth 870–944 m, 28 May 2019; MBM 287878, 2♂ (7.6 and 3.4 mm), not dissected, unnamed seamount on Caroline Plate, NW Pacific, M5362, <named-content xmlns:xlink="http://www.w3.org/1999/xlink" content-type="dwc:verbatimCoordinates" xlink:type="simple"><named-content content-type="geo-json" specific-use="{&#34;type&#34;:&#34;Point&#34;,&#34;coordinates&#34;:[140.183333,10.066667]}" id="NCID0EOLAC" xlink:type="simple">10°04′N, 140°11′E</named-content></named-content>, depth 813–1182 m, 2 June 2019.</p></tp:treatment-sec><tp:treatment-sec sec-type="description" id="SECID0ETLAC"><title>Description.</title><p>First pereon segment longer than the rest; pleonite 1–3 dorsally smooth; epimeral plate 1 with posteroventral corner broadly rounded; epimeral plate 2 with posteroventral corner subacute; epimeral plate 3 without minute serration at posteroventral corner, posteroventral corner strongly produced, triangular. Head partially covered by pereonite 1 and coxa 1; much deeper than long. Rostrum absent. Eyes not apparent in ethanol-fixed material. Antenna 1 with callynophore well developed; peduncle about twice as long as first primary flagellar article; article 1 slightly longer than articles 1–2 combined; primary flagellum 7-articulate, article 1 longest; accessory flagellum 1-articulate, beyond article 1 of primary flagellum, bearing long setae apically. Antenna 2 slightly longer than antenna 1, peduncle (articles 3–5) slightly shorter than flagellum, article 4 longer than article 5, not setose; flagellum 12 articles, article 1 longer than rest of articles.</p><fig id="F2" position="float" orientation="portrait"><object-id xmlns:xlink="http://www.w3.org/1999/xlink" content-type="doi" xlink:type="simple">10.3897/zookeys.1195.114209.figure2</object-id><object-id xmlns:xlink="http://www.w3.org/1999/xlink" content-type="arpha" xlink:type="simple">65698411-CAD2-5DA7-BD71-879BCA9F0739</object-id><label>Figure 2.</label><caption><p><italic><tp:taxon-name><tp:taxon-name-part taxon-name-part-type="genus" reg="Stegocephalus">Stegocephalus</tp:taxon-name-part><tp:taxon-name-part taxon-name-part-type="species" reg="carolus">carolus</tp:taxon-name-part></tp:taxon-name></italic> sp. nov., MBM 286610, holotype, ♀ (8.9 mm): G1 R, right gnathopod 1; G2 R, right gnathopod 2.</p></caption><graphic xmlns:xlink="http://www.w3.org/1999/xlink" xlink:href="zookeys-1195-121_article-114209__-g002.jpg" position="float" orientation="portrait" xlink:type="simple" id="oo_1001335.jpg"><uri content-type="original_file" xlink:type="simple">https://binary.pensoft.net/fig/1001335</uri></graphic></fig><p><bold><italic>Mouthparts</italic>.</bold> Epistomal plate absent. Upper lip broader than long, bilobate, slightly asymmetrical. Lower lip with the narrow lobes bearing row of simple setae. Right Mandible incisor with 9 teeth; incisor of left mandible with 7 teeth, left lacinia mobilis with 9 teeth. Maxilla 1 palp 2-articulate, rectangular, apex not reaching above the apex of outer plate, apically bearing 4 plumose setae; outer plate with 9 setal-teeth arranged in a pseudocrown; inner plate with a well-developed shoulder, setae pappose. Maxilla 2 gaping and geniculate; outer plate with about 10 apical setae bearing distal hooks; inner plate with marginal and submarginal setae pappose. Maxilliped with inner plate subrectangular, not exceeding base of palp article 2, distal margin slightly concave, setose, medial setae-row present; outer plate only with inner margin bearing about 7 small robust setae; palp 4-articulate, article 2 distinctly shorter than article 1, inner margin produced distally, dactylus short, about 1/5 length of article 3.</p><p>Gills present on coxae 2–7. Oostegites present on 2–5.</p><fig id="F3" position="float" orientation="portrait"><object-id xmlns:xlink="http://www.w3.org/1999/xlink" content-type="doi" xlink:type="simple">10.3897/zookeys.1195.114209.figure3</object-id><object-id xmlns:xlink="http://www.w3.org/1999/xlink" content-type="arpha" xlink:type="simple">B5217C0B-16EA-552B-9F0C-DEF5DB71A296</object-id><label>Figure 3.</label><caption><p><italic><tp:taxon-name><tp:taxon-name-part taxon-name-part-type="genus" reg="Stegocephalus">Stegocephalus</tp:taxon-name-part><tp:taxon-name-part taxon-name-part-type="species" reg="carolus">carolus</tp:taxon-name-part></tp:taxon-name></italic> sp. nov., MBM 286610, holotype, ♀ (8.9 mm): H, head; A1, antenna 1; A2, antenna 2; UL, upper lip; LL, lower lip; Md L, left mandible; Md R, right mandible; Mx1, maxilla 1; Mx2, maxilla 2; Mxp, maxilliped.</p></caption><graphic xmlns:xlink="http://www.w3.org/1999/xlink" xlink:href="zookeys-1195-121_article-114209__-g003.jpg" position="float" orientation="portrait" xlink:type="simple" id="oo_1001336.jpg"><uri content-type="original_file" xlink:type="simple">https://binary.pensoft.net/fig/1001336</uri></graphic></fig><p><bold><italic>Pereopods</italic>.</bold> Gnathopod 1 simple; coxa triangular, tapering, anterior margin convex; basis with anterior margin sinuous, both margins heavily setose; ischium not elongate, posterior margin bearing long setae, anterior margin with several short robust setae; carpus subequal in length to propodus, expanded distally, anterior margin bearing group of long setae distally, posterior margin setose; propodus tapering anterior margin bearing row of 6 robust setae about 2/3 length of propodus and two short robust setae subdistally, posterior surface rows of pectinate setae and rows of plumose setae; dactylus nearly straight, tapering, about 1/3 length of propodus. Gnathopod 2 simple; coxa much longer than broad, subrectangular, ventral margin slightly curved; basis much more slender than gnathopod 1, both margins setose; ischium slightly shorter than merus, subrectangular; carpus slender, not expanded distally, shorter than propodus, distal and posterior margin setose; propodus slender, setae on posterior surface similar to that of gnathopod 1; dactylus tapering, curved. Pereopod 3 coxa similar to that of gnathopod 2; basis linear, anterior margin bearing dense short robust setae, posterior margin bearing several long setae; ischium short; merus longer than carpus, anterodistally drawn out, with one long robust seta, posterior margin bearing several setae; carpus subequal in length to propodus, posterior margin with few setae; propodus with only posterior margin bearing few small setae; dactylus tapering, slightly curved. Pereopod 4 similar to pereopod 3, but coxa large, posteroventral lobe broadly rounded, posterior margin excavate. Pereopod 5 slightly longer than pereopod 4; coxa bilobate, posterior lobe deeper; basis linear, both margins setose; merus to dactylus of similar appearance to pereopod 4, but merus subequal in length to carpus, and propodus much slender, distinctly longer than carpus. Pereopod 6 longer than pereopod 5; coxa unilobate; basis expanded posteriorly, rounded below, anterior margin and anterior dorsal surface with several robust setae, posterior margin serrated with small setae; distal 5 articles of similar appearance to pereopod 5. Pereopod 7 shorter than pereopod 6, but longer than pereopod 5; basis expanded posteriorly, distinctly larger than that of pereopod 6, posterior margin serrated with small setae, beyond end of ischium; merus longer than carpus, margins setose; carpus shorter than propodus, anterior margin with three groups setae; propodus shorter than that of pereopod 6, anterior margin with small setae; dactylus slightly curved, tapering.</p><fig id="F4" position="float" orientation="portrait"><object-id xmlns:xlink="http://www.w3.org/1999/xlink" content-type="doi" xlink:type="simple">10.3897/zookeys.1195.114209.figure4</object-id><object-id xmlns:xlink="http://www.w3.org/1999/xlink" content-type="arpha" xlink:type="simple">D52F11A3-E73F-58D9-9D49-5B3D65CBE92C</object-id><label>Figure 4.</label><caption><p><italic><tp:taxon-name><tp:taxon-name-part taxon-name-part-type="genus" reg="Stegocephalus">Stegocephalus</tp:taxon-name-part><tp:taxon-name-part taxon-name-part-type="species" reg="carolus">carolus</tp:taxon-name-part></tp:taxon-name></italic> sp. nov., MBM 286610, holotype, ♀ (8.9 mm): P3 R, right pereopod 3; P4 R, right pereopod 4; P5 R, right pereopod 5; P6 R, right pereopod 6; P7 R, right pereopod 7; U1 R, right uropod 1; U2 L, left uropod 2; U3 L, left uropod 3; T, telson.</p></caption><graphic xmlns:xlink="http://www.w3.org/1999/xlink" xlink:href="zookeys-1195-121_article-114209__-g004.jpg" position="float" orientation="portrait" xlink:type="simple" id="oo_1001337.jpg"><uri content-type="original_file" xlink:type="simple">https://binary.pensoft.net/fig/1001337</uri></graphic></fig><p><bold><italic>Uropods and telson</italic>.</bold> Uropod 1 peduncle 1.4 times longer than rami, outer margin densely setose, inner margin with only 2 robust setae; rami lanceolate, subequal in length, both rami with inner and outer margins setose. Uropod 2 shorter than uropod 1, peduncle subequal in length to rami, both margins setose; rami subequal in length, both rami with inner and outer margins setose. Uropod 3 shortest, peduncle distinctly shorter than rami, not setose; outer ramus 1-articulate, shorter than inner ramus, both rami with inner and outer margins setose. Telson longer than broad, without setae, cleft about 0.8 of total length, distally acute.</p></tp:treatment-sec><tp:treatment-sec sec-type="etymology" id="SECID0EWOAC"><title>Etymology.</title><p>The new species is named after its type locality, the Caroline Plate.</p></tp:treatment-sec><tp:treatment-sec sec-type="distribution" id="SECID0E2OAC"><title>Distribution.</title><p>Presently known only from a seamount of the Caroline Plate, at a depth of 813–1221 m.</p></tp:treatment-sec><tp:treatment-sec sec-type="remarks" id="SECID0EAPAC"><title>Remarks.</title><p>According to the revision of the family <tp:taxon-name><tp:taxon-name-part taxon-name-part-type="family">Stegocephalidae</tp:taxon-name-part></tp:taxon-name> Dana, 1852 by <xref ref-type="bibr" rid="B4">Berge and Vader (2001)</xref>, <italic><tp:taxon-name><tp:taxon-name-part taxon-name-part-type="genus" reg="Stegocephalus">Stegocephalus</tp:taxon-name-part><tp:taxon-name-part taxon-name-part-type="species" reg="carolus">carolus</tp:taxon-name-part></tp:taxon-name></italic> sp. nov. belongs to the subfamily <tp:taxon-name><tp:taxon-name-part taxon-name-part-type="subfamily">Stegocephalinae</tp:taxon-name-part></tp:taxon-name> Dana, 1852. The new species shares distinctive characteristics with other species in the genus <italic><tp:taxon-name><tp:taxon-name-part taxon-name-part-type="genus" reg="Stegocephalus">Stegocephalus</tp:taxon-name-part></tp:taxon-name></italic> Krøyer, 1842, including a two-articulate palp of maxilla 1, a produced palp article 2 of the maxilliped, a conspicuously expanded basis of pereopod 6, a 1-articulate outer ramus of uropod 3, and a cleft telson. Two <italic><tp:taxon-name><tp:taxon-name-part taxon-name-part-type="genus" reg="Stegocephalus">Stegocephalus</tp:taxon-name-part></tp:taxon-name></italic> species, <italic><tp:taxon-name><tp:taxon-name-part taxon-name-part-type="genus" reg="Stegocephalus">S.</tp:taxon-name-part><tp:taxon-name-part taxon-name-part-type="species" reg="cascadiensis">cascadiensis</tp:taxon-name-part></tp:taxon-name></italic> (Moore, 1992) and <italic><tp:taxon-name><tp:taxon-name-part taxon-name-part-type="genus" reg="Stegocephalus">S.</tp:taxon-name-part><tp:taxon-name-part taxon-name-part-type="species" reg="longicornis">longicornis</tp:taxon-name-part></tp:taxon-name></italic> (Gurjanova, 1962), have been previously reported in the North Pacific (<xref ref-type="bibr" rid="B8">Moore 1992</xref>; <xref ref-type="bibr" rid="B4">Berge and Vader 2001</xref>).</p><p><italic><tp:taxon-name><tp:taxon-name-part taxon-name-part-type="genus" reg="Stegocephalus">Stegocephalus</tp:taxon-name-part><tp:taxon-name-part taxon-name-part-type="species" reg="cascadiensis">cascadiensis</tp:taxon-name-part></tp:taxon-name></italic> (Moore, 1992) was originally reported from the Cascadia Abyssal Plain at a depth of 2740–2818 m (<xref ref-type="bibr" rid="B8">Moore 1992</xref>). <italic><tp:taxon-name><tp:taxon-name-part taxon-name-part-type="genus" reg="Stegocephalus">Stegocephalus</tp:taxon-name-part><tp:taxon-name-part taxon-name-part-type="species" reg="carolus">carolus</tp:taxon-name-part></tp:taxon-name></italic> sp. nov. differs from <italic><tp:taxon-name><tp:taxon-name-part taxon-name-part-type="genus" reg="Stegocephalus">S.</tp:taxon-name-part><tp:taxon-name-part taxon-name-part-type="species" reg="cascadiensis">cascadiensis</tp:taxon-name-part></tp:taxon-name></italic> by the peduncle of antenna 1 longer than the first flagellar article, and the accessory flagellum extending beyond the distal margin of the first flagellar article. Additionally, the apical setae on the outer plate of maxilla 2 are hooked in the new species, whereas, they are unhooked in <italic><tp:taxon-name><tp:taxon-name-part taxon-name-part-type="genus" reg="Stegocephalus">S.</tp:taxon-name-part><tp:taxon-name-part taxon-name-part-type="species" reg="cascadiensis">cascadiensis</tp:taxon-name-part></tp:taxon-name></italic>. In <italic><tp:taxon-name><tp:taxon-name-part taxon-name-part-type="genus" reg="Stegocephalus">S.</tp:taxon-name-part><tp:taxon-name-part taxon-name-part-type="species" reg="carolus">carolus</tp:taxon-name-part></tp:taxon-name></italic> sp. nov., the first palp article of the maxilliped is subequal in length to the second article, whereas in <italic><tp:taxon-name><tp:taxon-name-part taxon-name-part-type="genus" reg="Stegocephalus">S.</tp:taxon-name-part><tp:taxon-name-part taxon-name-part-type="species" reg="cascadiensis">cascadiensis</tp:taxon-name-part></tp:taxon-name></italic>, the first palp article is much longer than the second. The inner plate of the maxilliped is subrectangular with a concave distal margin in <italic><tp:taxon-name><tp:taxon-name-part taxon-name-part-type="genus" reg="Stegocephalus">S.</tp:taxon-name-part><tp:taxon-name-part taxon-name-part-type="species" reg="carolus">carolus</tp:taxon-name-part></tp:taxon-name></italic> sp. nov., whereas it is subtriangular in <italic><tp:taxon-name><tp:taxon-name-part taxon-name-part-type="genus" reg="Stegocephalus">S.</tp:taxon-name-part><tp:taxon-name-part taxon-name-part-type="species" reg="cascadiensis">cascadiensis</tp:taxon-name-part></tp:taxon-name></italic>. The second palp article of the maxilliped in <italic><tp:taxon-name><tp:taxon-name-part taxon-name-part-type="genus" reg="Stegocephalus">S.</tp:taxon-name-part><tp:taxon-name-part taxon-name-part-type="species" reg="carolus">carolus</tp:taxon-name-part></tp:taxon-name></italic> sp. nov. has a produced inner margin, and the posterior margin of pereopod 7 is slightly serrate instead of smooth. Furthermore, the rami of uropod 2 are subequal in <italic><tp:taxon-name><tp:taxon-name-part taxon-name-part-type="genus" reg="Stegocephalus">S.</tp:taxon-name-part><tp:taxon-name-part taxon-name-part-type="species" reg="carolus">carolus</tp:taxon-name-part></tp:taxon-name></italic> sp. nov., whereas the inner ramus is longer than the outer ramus in <italic><tp:taxon-name><tp:taxon-name-part taxon-name-part-type="genus" reg="Stegocephalus">S.</tp:taxon-name-part><tp:taxon-name-part taxon-name-part-type="species" reg="cascadiensis">cascadiensis</tp:taxon-name-part></tp:taxon-name></italic>. Lastly, the outer ramus of uropod 3 in <italic><tp:taxon-name><tp:taxon-name-part taxon-name-part-type="genus" reg="Stegocephalus">S.</tp:taxon-name-part><tp:taxon-name-part taxon-name-part-type="species" reg="carolus">carolus</tp:taxon-name-part></tp:taxon-name></italic> sp. nov. is shorter than the inner ramus, while in <italic><tp:taxon-name><tp:taxon-name-part taxon-name-part-type="genus" reg="Stegocephalus">S.</tp:taxon-name-part><tp:taxon-name-part taxon-name-part-type="species" reg="cascadiensis">cascadiensis</tp:taxon-name-part></tp:taxon-name></italic>, it is longer than the inner ramus (<xref ref-type="bibr" rid="B8">Moore 1992</xref>, fig. 7).</p><p><italic><tp:taxon-name><tp:taxon-name-part taxon-name-part-type="genus" reg="Stegocephalus">Stegocephalus</tp:taxon-name-part><tp:taxon-name-part taxon-name-part-type="species" reg="longicornis">longicornis</tp:taxon-name-part></tp:taxon-name></italic> (Gurjanova, 1962) was originally reported from the Bering Sea at a depth of over 2440 m. The new species differs from <italic><tp:taxon-name><tp:taxon-name-part taxon-name-part-type="genus" reg="Stegocephalus">S.</tp:taxon-name-part><tp:taxon-name-part taxon-name-part-type="species" reg="longicornis">longicornis</tp:taxon-name-part></tp:taxon-name></italic> by: the shorter antenna 1, the 7-articulated primary flagellum and the 1-articulated accessory flagellum, while the primary flagellum is 11-articulate and the accessory flagellum is 3-articulate in <italic><tp:taxon-name><tp:taxon-name-part taxon-name-part-type="genus" reg="Stegocephalus">S.</tp:taxon-name-part><tp:taxon-name-part taxon-name-part-type="species" reg="longicornis">longicornis</tp:taxon-name-part></tp:taxon-name></italic>; the distal margin of the inner plate of the maxilliped is concave rather than convex, and the inner margin of palp article 2 is produced, versus not produced in <italic><tp:taxon-name><tp:taxon-name-part taxon-name-part-type="genus" reg="Stegocephalus">S.</tp:taxon-name-part><tp:taxon-name-part taxon-name-part-type="species" reg="longicornis">longicornis</tp:taxon-name-part></tp:taxon-name></italic>; and the posteroventral corner of epimeral plate 3 is strongly produced and triangular, while epimeral plate 3 is only produced in a small triangular angle in <italic><tp:taxon-name><tp:taxon-name-part taxon-name-part-type="genus" reg="Stegocephalus">S.</tp:taxon-name-part><tp:taxon-name-part taxon-name-part-type="species" reg="longicornis">longicornis</tp:taxon-name-part></tp:taxon-name></italic> (<xref ref-type="bibr" rid="B5">Gurjanova 1962</xref>, fig. 130).</p><p>The remaining species of <italic><tp:taxon-name><tp:taxon-name-part taxon-name-part-type="genus" reg="Stegocephalus">Stegocephalus</tp:taxon-name-part></tp:taxon-name></italic> are found in the Arctic, North Atlantic, or the Southern Ocean (<xref ref-type="bibr" rid="B4">Berge and Vader 2001</xref>). <italic><tp:taxon-name><tp:taxon-name-part taxon-name-part-type="genus" reg="Stegocephalus">Stegocephalus</tp:taxon-name-part><tp:taxon-name-part taxon-name-part-type="species" reg="carolus">carolus</tp:taxon-name-part></tp:taxon-name></italic> sp. nov. can be easily distinguished from <italic><tp:taxon-name><tp:taxon-name-part taxon-name-part-type="genus" reg="Stegocephalus">S.</tp:taxon-name-part><tp:taxon-name-part taxon-name-part-type="species" reg="abyssicola">abyssicola</tp:taxon-name-part></tp:taxon-name></italic> (Oldevig, 1959) by its strongly projected posteroventral corner of the third epimeral plate (<xref ref-type="bibr" rid="B9">Oldevig 1959</xref>). It is also different from <italic><tp:taxon-name><tp:taxon-name-part taxon-name-part-type="genus" reg="Stegocephalus">S.</tp:taxon-name-part><tp:taxon-name-part taxon-name-part-type="species" reg="ampulla">ampulla</tp:taxon-name-part></tp:taxon-name></italic> (Phipps, 1774), <italic><tp:taxon-name><tp:taxon-name-part taxon-name-part-type="genus" reg="Stegocephalus">S.</tp:taxon-name-part><tp:taxon-name-part taxon-name-part-type="species" reg="inflatus">inflatus</tp:taxon-name-part></tp:taxon-name></italic> Krøyer, 1842, <italic><tp:taxon-name><tp:taxon-name-part taxon-name-part-type="genus" reg="Stegocephalus">S.</tp:taxon-name-part><tp:taxon-name-part taxon-name-part-type="species" reg="rostrata">rostrata</tp:taxon-name-part></tp:taxon-name></italic> KH Barnard, 1932, and <italic><tp:taxon-name><tp:taxon-name-part taxon-name-part-type="genus" reg="Stegocephalus">S.</tp:taxon-name-part><tp:taxon-name-part taxon-name-part-type="species" reg="similis">similis</tp:taxon-name-part></tp:taxon-name></italic> Sars, 1891 by the absence of a rostrum (<xref ref-type="bibr" rid="B1">Barnard 1932</xref>; <xref ref-type="bibr" rid="B11">Steele 1967</xref>; <xref ref-type="bibr" rid="B4">Berge and Vader 2001</xref>). Especially, it differs from <italic><tp:taxon-name><tp:taxon-name-part taxon-name-part-type="genus" reg="Stegocephalus">S.</tp:taxon-name-part><tp:taxon-name-part taxon-name-part-type="species" reg="inflatus">inflatus</tp:taxon-name-part></tp:taxon-name></italic> by the pale of maxillae 1 being 2-articulated, while it is 1-articulated in <italic><tp:taxon-name><tp:taxon-name-part taxon-name-part-type="genus" reg="Stegocephalus">S.</tp:taxon-name-part><tp:taxon-name-part taxon-name-part-type="species" reg="inflatus">inflatus</tp:taxon-name-part></tp:taxon-name></italic> (<xref ref-type="bibr" rid="B11">Steele 1967</xref>, fig. 1B); epimeral plates 2 and 3 have the posteroventral corner broadly rounded, while epimeral plates 2 and 3 are produced into a sharp tooth in <italic><tp:taxon-name><tp:taxon-name-part taxon-name-part-type="genus" reg="Stegocephalus">S.</tp:taxon-name-part><tp:taxon-name-part taxon-name-part-type="species" reg="inflatus">inflatus</tp:taxon-name-part></tp:taxon-name></italic> (<xref ref-type="bibr" rid="B11">Steele 1967</xref>, fig. 1A). Additionally, the new species can be distinguished from <italic><tp:taxon-name><tp:taxon-name-part taxon-name-part-type="genus" reg="Stegocephalus">S.</tp:taxon-name-part><tp:taxon-name-part taxon-name-part-type="species" reg="kergueleni">kergueleni</tp:taxon-name-part></tp:taxon-name></italic> (Schellenberg, 1926) and <italic><tp:taxon-name><tp:taxon-name-part taxon-name-part-type="genus" reg="Stegocephalus">S.</tp:taxon-name-part><tp:taxon-name-part taxon-name-part-type="species" reg="nipoma">nipoma</tp:taxon-name-part></tp:taxon-name></italic> (J.L. Barnard, 1961) by the presence of a toothed left lacinia mobilis, the posterior margin of gnathopod 1 is not densely setose; and the subacute posteroventral of epimeral 2 is not broadly rounded (<xref ref-type="bibr" rid="B10">Schellenberg 1926</xref>; <xref ref-type="bibr" rid="B2">Barnard 1961</xref>). Lastly, it also differs from <italic><tp:taxon-name><tp:taxon-name-part taxon-name-part-type="genus" reg="Stegocephalus">S.</tp:taxon-name-part><tp:taxon-name-part taxon-name-part-type="species" reg="similis">similis</tp:taxon-name-part></tp:taxon-name></italic> by the shape of the third epimeral plate, which is neither serrated nor notched (<xref ref-type="bibr" rid="B9">Oldevig 1959</xref>).</p></tp:treatment-sec><ref-list><ref id="B4"><mixed-citation xmlns:xlink="http://www.w3.org/1999/xlink" xlink:type="simple"><person-group><name name-style="western"><surname>Berge</surname><given-names>J</given-names></name><name name-style="western"><surname>Vader</surname><given-names>W</given-names></name></person-group> (<year>2001</year>) <article-title>Revision of the amphipod (<tp:taxon-name><tp:taxon-name-part taxon-name-part-type="subphylum">Crustacea</tp:taxon-name-part></tp:taxon-name>) family <tp:taxon-name><tp:taxon-name-part taxon-name-part-type="family">Stegocephalidae</tp:taxon-name-part></tp:taxon-name>.</article-title><source>Zoological Journal of the Linnean Society</source><volume>133</volume>(<issue>4</issue>): <fpage>531</fpage>–<lpage>592</lpage>. <ext-link xlink:href="10.1111/j.1096-3642.2001.tb00638.x" ext-link-type="doi" xlink:type="simple">https://doi.org/10.1111/j.1096-3642.2001.tb00638.x</ext-link></mixed-citation></ref><ref id="B8"><mixed-citation xmlns:xlink="http://www.w3.org/1999/xlink" xlink:type="simple"><person-group><name name-style="western"><surname>Moore</surname><given-names>PG</given-names></name></person-group> (<year>1992</year>) <article-title>A study on amphipods from the superfamily <tp:taxon-name><tp:taxon-name-part taxon-name-part-type="superfamily">Stegocephaloidea</tp:taxon-name-part></tp:taxon-name> Dana 1852 from the northeastern Pacific region: Systematics and distributional ecology.</article-title><source>Journal of Natural History</source><volume>26</volume>(<issue>5</issue>): <fpage>905</fpage>–<lpage>936</lpage>. <ext-link xlink:href="10.1080/00222939200770551" ext-link-type="doi" xlink:type="simple">https://doi.org/10.1080/00222939200770551</ext-link></mixed-citation></ref><ref id="B5"><mixed-citation xmlns:xlink="http://www.w3.org/1999/xlink" xlink:type="simple"><person-group><name name-style="western"><surname>Gurjanova</surname><given-names>E</given-names></name></person-group> (<year>1962</year>) <article-title>Bokoplavy severnoi chasti Tikhogo okeana (<tp:taxon-name><tp:taxon-name-part taxon-name-part-type="order">Amphipoda</tp:taxon-name-part></tp:taxon-name>, <tp:taxon-name><tp:taxon-name-part taxon-name-part-type="suborder">Gammaridea</tp:taxon-name-part></tp:taxon-name>). Chast 1. [Amphipods of the northern part of Pacific Ocean (<tp:taxon-name><tp:taxon-name-part taxon-name-part-type="order">Amphipoda</tp:taxon-name-part></tp:taxon-name>, <tp:taxon-name><tp:taxon-name-part taxon-name-part-type="suborder">Gammaridea</tp:taxon-name-part></tp:taxon-name>). Part 1.] Opredeliteli po faune SSSR.</article-title><source>Akademiia Nauk SSSR</source><volume>74</volume>: <fpage>1</fpage>–<lpage>440</lpage>.</mixed-citation></ref><ref id="B9"><mixed-citation xmlns:xlink="http://www.w3.org/1999/xlink" xlink:type="simple"><person-group><name name-style="western"><surname>Oldevig</surname><given-names>H</given-names></name></person-group> (<year>1959</year>) <article-title>Arctic, Subarctic and Scandinavian Amphipods in the collections of the Swedish Natural History Museum in Stockholm. Goteborgs Kungliga Vetenskaps- och Vitterhets-Samhalles Handlingar, sjatte foljden (ser B.</article-title><source>)</source><volume>8</volume>(<issue>2</issue>): <fpage>1</fpage>–<lpage>132</lpage>. [4 pls]</mixed-citation></ref><ref id="B1"><mixed-citation xmlns:xlink="http://www.w3.org/1999/xlink" xlink:type="simple"><person-group><name name-style="western"><surname>Barnard</surname><given-names>KH</given-names></name></person-group> (<year>1932</year>) <article-title><tp:taxon-name><tp:taxon-name-part taxon-name-part-type="order">Amphipoda</tp:taxon-name-part></tp:taxon-name>.</article-title><source>Discovery Reports</source><volume>5</volume>: <fpage>1</fpage>–<lpage>326</lpage>. <ext-link xlink:href="10.5962/bhl.part.27664" ext-link-type="doi" xlink:type="simple">https://doi.org/10.5962/bhl.part.27664</ext-link></mixed-citation></ref><ref id="B11"><mixed-citation xmlns:xlink="http://www.w3.org/1999/xlink" xlink:type="simple"><person-group><name name-style="western"><surname>Steele</surname><given-names>DH</given-names></name></person-group> (<year>1967</year>) <article-title>The morphology of the marine amphipod <italic><tp:taxon-name><tp:taxon-name-part taxon-name-part-type="genus">Stegocephalus</tp:taxon-name-part><tp:taxon-name-part taxon-name-part-type="species">inflatus</tp:taxon-name-part></tp:taxon-name></italic> Krøyer.</article-title><source>Canadian Journal of Zoology</source><volume>45</volume>(<issue>6</issue>): <fpage>1129</fpage>–<lpage>1133</lpage>. <ext-link xlink:href="10.1139/z67-123" ext-link-type="doi" xlink:type="simple">https://doi.org/10.1139/z67-123</ext-link></mixed-citation></ref><ref id="B10"><mixed-citation xmlns:xlink="http://www.w3.org/1999/xlink" xlink:type="simple"><person-group><name name-style="western"><surname>Schellenberg</surname><given-names>A</given-names></name></person-group> (<year>1926</year>) <tp:taxon-name><tp:taxon-name-part taxon-name-part-type="order">Amphipoda</tp:taxon-name-part></tp:taxon-name> 3: Die Gammariden der Deutschen Tiefsee-Expedition. Wissenschaftliche Ergebnisse der Deutschen Tiefsee-Expedition auf dem Dampfer “Valdivia” 1898–1899 23(5): 195–243. [28 figs, 1 pl.]</mixed-citation></ref><ref id="B2"><mixed-citation xmlns:xlink="http://www.w3.org/1999/xlink" xlink:type="simple"><person-group><name name-style="western"><surname>Barnard</surname><given-names>JL</given-names></name></person-group> (<year>1961</year>) <article-title>Gammaridean <tp:taxon-name><tp:taxon-name-part taxon-name-part-type="order">Amphipoda</tp:taxon-name-part></tp:taxon-name> from depths of 400–6000 meters.</article-title><source>Galathea Report</source><volume>5</volume>: <fpage>23</fpage>–<lpage>128</lpage>.</mixed-citation></ref></ref-list></tp:taxon-treatment>
